# Supplementary material for: The prognostic utility of the ratio of lymphocyte to monocyte in patients with metastatic colorectal cancer: a systematic review and meta-analysis
Source: Front Oncol. 2025 Feb 3;15:1394154. doi: 10.3389/fonc.2025.1394154 (PMC11830611; doi:10.3389/fonc.2025.1394154)
Supplement: Supplementary file 2 [file DataSheet1.zip]

Archive with 2 entries (2 files):
- Supplementary Table 1.DOCX
- Supplementary Table 2.docx
